# Supplementary material for: Glioblastoma Segmentation: Comparison of Three Different Software Packages
Source: PLoS One. 2016 Oct 25;11(10):e0164891. doi: 10.1371/journal.pone.0164891 (PMC5079567; doi:10.1371/journal.pone.0164891)
Supplement: S2 Table — (XLSX) [file pone.0164891.s003.xlsx]

## Sheet: Alle_variabler_ml
Case	AL_BV_1	AL_BV_2	AL_slicer_1	AL_slicer_2	AL_ITK_1	AL_ITK_2	E_BV_1	E_BV_2	E_slicer_1	E_slicer_2	E_ITK_1	E_ITK_2
211	68.488	67.57	69.716	69.453	69.607	64.967	67.65	66.026	64.138	64.45	64.602	62.616
212	1.662	1.692	1.845	2.075	1.905	1.892	2.036	1.901	1.795	1.929	1.751	1.651
214	26.508	27.135	27.662	27.358	24.924	24.291	24.729	25.189	24.599	25.346	25.291	24.864
215	67.545	67.126	66.48	65.462	63.555	60.954	66.734	66.467	65.285	64.042	65.906	64.839
216	20.9852	19.3418	19.351	20.604	20.13	19.35	19.7363	20.3723	19.051	20.055	14.85	20.44
217	78.05	76.191	79.909	77.407	82.58	79.37	79.01	78.058	75.441	77.14	80.19	82.18
218	33.792	33.115	35.201	35.816	35.835	31.86	37.155	35.22	35.687	37.014	32.5	37.159
219	16.042	16.078	15.176	14.878	13.856	14.324	14.651	15.044	14.175	13.833	12.466	14.706
220	91.704	89.634	91.075	88.514	89.2	89.02	89.718	89.822	87.355	87.367	87.18	88.01
221	2.742	2.855	3.016	3.413	2.749	2.623	2.337	2.84	3.193	3.185	2.729	2.791
223	53.297	51.4	52.133	51.028	49.553	51.709	55.297	52.564	51.83	52.53	48.134	53.416
224	53.157	52.215	52.901	51.182	51.941	51.376	53.661	52.607	51.671	52.091	51.872	52.934
226	17.0184	16.8063	16.926	15.605	15.25	14.97	16.6047	17.9025	16.529	16.628	16.28	16.62
228	77.9394	78.1847	79.336	74.984	74.2	75.35	77.2673	77.3388	73.179	72.784	74.62	77.14
229	42.131	42.123	40.739	38.601	39.65	39.67	40.585	40.92	37.21	36.328	41.24	40.73
230	27.0061	27.2437	26.269	27.004	24.45	24.19	27.1007	26.0139	26.588	26.294	25.44	25.64
231	59.055	59.278	57.99	57.406	55.233	53.508	58.014	56.481	56.414	57.326	59.405	59.115
232	53.648	54.614	52.043	51.89	51.78	52.51	54.052	54.328	51.353	51.311	53.08	53.51
