# Supplementary material for: Glioblastoma Segmentation: Comparison of Three Different Software Packages
Source: PLoS One. 2016 Oct 25;11(10):e0164891. doi: 10.1371/journal.pone.0164891 (PMC5079567; doi:10.1371/journal.pone.0164891)
Supplement: S3 Table — (XLSX) [file pone.0164891.s004.xlsx]

## Sheet: S3_Table
Case	AL_BV_diff_%	AL_slicer_diff_%	AL_ITK_diff_%	E_BV_diff_%	E_slicer_diff_%	E_ITK_diff_%	BV_2_diff_%	slicer_2_diff_%	ITK_2_diff_%	BV_Slicer_2_diff_%	BV_ITK_2_diff_%	ITK_Slicer_2_diff_%
211	1.35859	0.378673	7.14209	2.45964	0.484096	3.17171	2.31145	7.47257	3.68544	0.229534	4.6045	4.83391
212	1.77305	11.0843	0.687104	7.10153	6.9466	6.05694	11.6337	7.29271	13.6043	10.8201	1.40135	12.2168
214	2.31067	1.11119	2.6059	1.82619	2.94721	1.71734	7.43827	7.63509	2.3314	0.723617	6.24563	6.96846
215	0.624199	1.5551	4.26715	0.401703	1.94091	1.64561	0.986579	2.19298	6.17681	3.10836	6.0142	2.9072
216	8.49634	6.08134	4.03101	3.12165	5.00623	27.3483	5.18909	2.70051	5.47876	2.35128	0.190934	2.16037
217	2.43992	3.23227	4.04435	1.21961	2.20249	2.42151	2.42076	0.345526	3.4788	0.193008	4.62383	4.43092
218	2.04439	1.71711	12.4765	5.49404	3.58513	12.538	6.16083	3.28985	15.3552	6.36843	0.995967	5.37332
219	0.223908	2.00296	3.26724	2.61234	2.47235	15.2319	6.64482	7.27944	2.63176	8.0591	6.95571	1.10493
220	2.30939	2.89333	0.202202	0.115785	0.0137352	0.943075	0.209522	1.30429	1.14105	2.01217	1.36106	0.651156
221	3.95797	11.632	4.80366	17.7113	0.251177	2.22143	0.526778	6.91119	6.20613	14.6913	5.05896	19.7136
223	3.69066	2.16548	4.16949	5.19938	1.33257	9.88842	2.23924	2.90079	3.24756	0.391284	1.11053	1.5018
224	1.80408	3.3586	1.09974	2.00354	0.806281	2.00627	0.747935	1.76038	2.98725	1.48874	0.489643	0.999118
226	1.26203	8.46524	1.87041	7.24927	0.595381	2.04573	6.31655	6.34753	10.4463	7.39687	9.40832	2.01495
228	0.313744	5.8039	1.52621	0.0924504	0.542702	3.26679	1.08781	2.97764	2.34769	5.11422	1.96972	3.1453
229	0.018992	5.53872	0.0504159	0.818671	2.42788	1.25215	2.89729	6.06708	2.63682	10.2727	3.23416	7.0444
230	0.872128	2.72182	1.07482	4.17777	1.11813	0.780031	4.61831	2.66427	5.81979	0.075829	6.64988	6.72562
231	0.376194	1.01732	3.22382	2.71419	1.5909	0.490569	4.83245	0.139455	9.95711	0.891141	2.74628	1.85525
232	1.76878	0.294854	1.39021	0.508025	0.0818538	0.803588	0.52505	1.12208	1.88644	5.41239	2.71862	2.69476
