# Supplementary material for: Glioblastoma Segmentation: Comparison of Three Different Software Packages
Source: PLoS One. 2016 Oct 25;11(10):e0164891. doi: 10.1371/journal.pone.0164891 (PMC5079567; doi:10.1371/journal.pone.0164891)
Supplement: S4 Table — (XLSX) [file pone.0164891.s005.xlsx]

## Sheet: DSC_begge
Case	EHF_BV_DSC	EHF_Slicer_DSC	EHF_ITK_DSC	EHF_BV_Slicer_DSC	EHF_BV_ITK_DSC	EHF_Slicer_ITK_DSC	ALS_BV_DSC	ALS_Slicer_DSC	ALS_ITK_DSC	ALS_BV_Slicer_DSC	ALS_BV_ITK_DSC	ALS_Slicer_ITK_DSC	Both_BV_DSC	Both_Slicer_DSC	Both_ITK_DSC
211	0.98	0.984	0.971	0.963	0.962	0.964	0.974	0.95	0.954	0.962	0.971	0.952	0.978	0.948	0.967
212	0.927	0.923	0.917	0.841	0.832	0.883	0.939	0.89	0.895	0.833	0.855	0.878	0.928	0.907	0.889
214	0.973	0.934	0.951	0.909	0.96	0.91	0.949	0.941	0.957	0.921	0.927	0.908	0.929	0.907	0.94
215	0.966	0.954	0.955	0.937	0.964	0.941	0.978	0.961	0.95	0.951	0.936	0.936	0.961	0.947	0.946
216	0.899	0.906	0.812	0.836	0.844	0.891	0.898	0.895	0.9	0.817	0.823	0.896	0.887	0.905	0.886
217	0.981	0.966	0.969	0.949	0.946	0.941	0.964	0.949	0.961	0.954	0.944	0.958	0.961	0.959	0.966
218	0.967	0.942	0.909	0.923	0.944	0.941	0.969	0.95	0.914	0.94	0.968	0.922	0.961	0.946	0.913
219	0.973	0.944	0.906	0.907	0.947	0.915	0.943	0.917	0.964	0.93	0.928	0.933	0.944	0.915	0.963
220	0.998	0.99	0.993	0.975	0.981	0.985	0.985	0.975	0.99	0.977	0.984	0.983	0.997	0.986	0.988
221	0.87	0.921	0.923	0.882	0.899	0.895	0.94	0.86	0.903	0.857	0.871	0.844	0.922	0.896	0.92
223	0.969	0.974	0.941	0.958	0.979	0.959	0.976	0.959	0.96	0.963	0.981	0.963	0.981	0.956	0.971
224	0.984	0.982	0.974	0.971	0.977	0.967	0.983	0.974	0.987	0.974	0.986	0.976	0.99	0.98	0.975
226	0.945	0.941	0.93	0.908	0.915	0.925	0.943	0.944	0.941	0.934	0.923	0.952	0.937	0.937	0.92
228	0.996	0.985	0.978	0.963	0.978	0.965	0.993	0.963	0.98	0.968	0.972	0.979	0.987	0.979	0.985
229	0.971	0.975	0.981	0.942	0.962	0.939	0.974	0.955	0.984	0.952	0.964	0.971	0.968	0.96	0.981
230	0.968	0.976	0.967	0.939	0.951	0.937	0.972	0.94	0.961	0.944	0.927	0.928	0.955	0.957	0.939
231	0.977	0.974	0.973	0.948	0.956	0.946	0.986	0.95	0.972	0.961	0.943	0.953	0.964	0.959	0.936
232	0.986	0.983	0.98	0.963	0.969	0.961	0.98	0.974	0.984	0.96	0.973	0.973	0.986	0.973	0.978
