# Supplementary material for: Glioblastoma Segmentation: Comparison of Three Different Software Packages
Source: PLoS One. 2016 Oct 25;11(10):e0164891. doi: 10.1371/journal.pone.0164891 (PMC5079567; doi:10.1371/journal.pone.0164891)
Supplement: S5 Table — (XLSX) [file pone.0164891.s006.xlsx]

## Sheet: Ark1
Case	HD_Both_BV	HD_Both_ITK	HD_Both_Slicer	HD_ALS_BV_ITK	HD_ALS_BV_Slicer	HD_ALS_ITK_Slicer	HD_EHF_BV_ITK	HD_EHF_BV_Slicer	HD_EHF_ITK_Slicer
211	4.36096	3.23696	4.39503	4.34492	6.78765	4.09509	5.28867	5.95285	6.1502
212	2.61816	2.38568	2.71124	2.67352	2.67454	1.99141	2.75877	2.3199	2.20094
214	6.14974	7.99443	5.97997	8.50312	6.29867	8.0595	4.2165	7.20369	6.55517
215	4.49597	7.84035	3.51623	3.78478	4.07627	7.38535	8.08623	8.95536	5.31508
216	5.11709	12.8708	4.60848	7.80701	7.83881	12.8501	9.97247	10.1006	5.26327
217	3.13322	7.7312	7.49653	4.33914	4.63794	8.08824	5.16758	7.84118	7.17427
218	3.51974	8.56983	7.96359	5.76923	5.36207	8.79468	7.54182	8.26563	4.47663
219	6.97139	3.15697	5.82705	7.50848	7.22004	3.32788	10.748	10.7758	9.18084
220	2.4123	8.72819	4.83845	2.4993	3.15043	8.67726	21.2971	21.195	4.36978
221	2.99687	4.42512	2.21448	3.72596	5.14436	4.99621	3.01032	4.14774	3.23052
223	3.35067	5.00655	5.08001	3.67064	3.52615	4.4897	5.28275	4.74932	6.55328
224	2.26276	2.81428	2.7851	2.41294	2.24798	2.90322	4.29739	4.84851	4.84828
226	6.10716	4.30486	4.02794	5.83194	6.46292	5.52184	5.29199	5.22757	7.80498
228	5.93554	11.5315	4.60642	6.08565	6.81745	11.4477	5.99722	5.69532	4.1944
229	4.46827	4.50177	3.40313	4.25748	4.43874	4.18284	6.20555	4.00837	4.47267
230	2.72572	3.41702	4.68064	3.52256	2.97335	6.07139	3.14126	6.85219	5.53061
231	7.07113	5.91747	5.86314	6.9894	7.07587	6.40575	74.0107	74.3193	6.59418
232	2.92825	2.53182	3.82667	2.65597	3.17485	3.14522	3.72263	3.79759	3.73209
