# Supplementary material for: Glioblastoma Segmentation: Comparison of Three Different Software Packages
Source: PLoS One. 2016 Oct 25;11(10):e0164891. doi: 10.1371/journal.pone.0164891 (PMC5079567; doi:10.1371/journal.pone.0164891)
Supplement: S6 Table — (XLSX) [file pone.0164891.s007.xlsx]

## Sheet: Tidsbruk_AL
Case	ALS_BV_1	ALS_BV_2	ALS_Slicer_1	ALS_Slicer_2	ALS_ITK_1	ALS_ITK_2
211	01:15:11	01:18:50	00:31:37	00:18:26	00:22:35	00:24:05
212	00:15:17	00:12:59	00:09:35	00:04:35	00:05:49	00:06:18
214	00:56:01	00:49:14	00:21:47	00:16:29	00:12:38	00:14:56
215	01:00:08	01:06:34	00:27:03	00:19:23	00:12:03	00:16:17
216	01:06:03	00:52:41	00:18:45	00:23:38	00:33:21	00:23:43
217	00:55:13	00:52:53	00:30:12	00:30:07	00:29:06	00:38:54
218	00:55:17	00:32:07	00:20:24	00:22:44	00:23:49	00:15:23
219	01:04:43	00:30:33	00:26:55	00:18:39	00:08:14	00:07:59
220	01:13:29	00:42:29	00:44:33	00:20:12	00:26:59	00:17:15
221	00:20:58	00:16:35	00:12:29	00:07:51	00:08:38	00:10:54
223	00:52:05	00:35:39	00:26:17	00:17:51	00:11:51	00:13:59
224	00:49:20	00:34:34	00:13:19	00:12:26	00:15:53	00:17:20
226	00:30:00	00:37:04	00:17:57	00:10:45	00:14:53	00:17:39
228	00:42:30	00:40:52	00:20:54	00:20:52	00:21:15	00:22:52
229	00:41:02	00:40:56	00:14:50	00:17:06	00:15:37	00:20:13
230	00:34:12	00:30:27	00:21:56	00:23:51	00:25:24	00:21:58
231	00:48:53	01:02:30	00:27:33	00:24:24	00:22:05	00:20:36
232	00:44:47	00:32:02	00:31:43	00:21:42	00:19:44	00:17:33
